# Supplementary material for: Microbial Morphology and Motility as Biosignatures for Outer Planet Missions
Source: Astrobiology. 2016 Oct 1;16(10):755–74. doi: 10.1089/ast.2015.1376 (PMC5069736; doi:10.1089/ast.2015.1376)
Supplement: Supplemental data [file Supp_Video3.zip]

Archive with 2 entries (2 files):
- Supp_Video3.avi
- Supp_Video3.pdf
